# Supplementary material for: Liquid Chromatography–High-Resolution Mass Spectrometry (LC-HRMS) Profiling of Commercial Enocianina and Evaluation of Their Antioxidant and Anti-Inflammatory Activity
Source: Antioxidants (Basel). 2022 Jun 16;11(6):1187. doi: 10.3390/antiox11061187 (PMC9231191; doi:10.3390/antiox11061187)
Supplement: Supplementary file 1 [file antioxidants-11-01187-s001.zip]

Archive with 1 entries (1 files):
- antioxidants-1722440-supplementary.pdf
